# Supplementary material for: Upconverting Nanoparticles Functionalized with Protein–Gold Nanoclusters and Chlorin e6 for Near-Infrared-Activated Photodynamic Therapy
Source: Nanomaterials (Basel). 2026 Mar 30;16(7):417. doi: 10.3390/nano16070417 (PMC13074957; doi:10.3390/nano16070417)
Supplement: Supplementary file 1 [file nanomaterials-16-00417-s001.zip]

Archive with 1 entries (1 files):
- nanomaterials-4228452-supplementary.pdf
